# Supplementary material for: Apodanthera glaziovii (Cucurbitaceae) Shows Strong Anti-Inflammatory Activity in Murine Models of Acute Inflammation
Source: Pharmaceutics. 2024 Oct 4;16(10):1298. doi: 10.3390/pharmaceutics16101298 (PMC11510368; doi:10.3390/pharmaceutics16101298)
Supplement: Supplementary file 1 [file pharmaceutics-16-01298-s001.zip]

Archive with 1 entries (1 files):
- pharmaceutics-3214197-supplementary.pdf
